# Supplementary material for: AI in Cytopathology: A Narrative Umbrella Review on Innovations, Challenges, and Future Directions
Source: J Clin Med. 2024 Nov 9;13(22):6745. doi: 10.3390/jcm13226745 (PMC11594881; doi:10.3390/jcm13226745)
Supplement: Supplementary file 1 [file jcm-13-06745-s001.zip]

Archive with 1 entries (1 files):
- jcm-3184833-supplementary.pdf
